# Supplementary material for: Modification of Concrete Composition Doped by Sewage Sludge Fly Ash and Its Effect on Compressive Strength
Source: Materials (Basel). 2023 May 29;16(11):4043. doi: 10.3390/ma16114043 (PMC10254342; doi:10.3390/ma16114043)
Supplement: Supplementary file 1 [file materials-16-04043-s001.zip]

Archive with 1 entries (1 files):
- materials-2305320-supplementary.pdf
